# Supplementary material for: Precise Correction of the Pde6b-L659P Mutation Causing Retinal Degeneration with Minimum Bystander Editing by Advanced Genome Editing Tools
Source: Research (Wash D C). 2025 Jul 2;8:0770. doi: 10.34133/research.0770 (PMC12220932; doi:10.34133/research.0770)
Supplement: Supplementary 1 — Figs. S1 to S9 Tables S1 to S3 [file research.0770.f1.zip › Supplementary Tables.xlsx]

## Sheet: Table S1
Supplementary Table 1. The gRNA sequences of BE, PE and CE used in this study. Target sequence (black), PAM sequence (green), * = PS linkage.
Target site	Sequence (5’-3’)
ABE-sgRNA	CATGAGGTGGATCACATGTTCAT
CBE-sg1	CCCATGGACATTGCCATCATTGC
CBE-sg2	CCCCATGGACATTGCCATCATTG
CBE-sg3	ACCCCATGGACATTGCCATCATT
CBE-sg4	CACCCCATGGACATTGCCATCAT
CBE-sg5	CCACCCCATGGACATTGCCATCA
CBE-sg6	TCCACCCCATGGACATTGCCATC
CBE-sg7	ATCCACCCCATGGACATTGCCAT
PE-e1	GGCAATGATGGCAATGTCCAGTTTTAGAGCTAGAAATAGCAAGTTAAAATAAGGCTAGTCCGTTATCAACTTGAAAAAGTGGCACCGAGTCGGTGCATGTGATCCACCtCATGGACATTGCCATCATTGAATACTAGCGCGGTTCTATCTAGTTACGCGTTAAACCAACTAGAA
PE-e2	GGAACATGTGATCCACCCCAGTTTTAGAGCTAGAAATAGCAAGTTAAAATAAGGCTAGTCCGTTATCAACTTGAAAAAGTGGCACCGAGTCGGTGCTGGCAATGATGGCAATGTCCATGAGGTGGATCACAAATAATACCGCGGTTCTATCTAGTTACGCGTTAAACCAACTAGAA
PE-e3	GCAATGATGGCAATGTCCATGTTTTAGAGCTAGAAATAGCAAGTTAAAATAAGGCTAGTCCGTTATCAACTTGAAAAAGTGGCACCGAGTCGGTGCAACATGTGATCCACCTCATGGACATTGCCATCATTTACCCTCTCGCGGTTCTATCTAGTTACGCGTTAAACCAACTAGAA
PE-e4	GAATGATGGCAATGTCCATGGTTTTAGAGCTAGAAATAGCAAGTTAAAATAAGGCTAGTCCGTTATCAACTTGAAAAAGTGGCACCGAGTCGGTGCGAACATGTGATCCACCtCATGGACATTGCCATCATAACTAAACCGCGGTTCTATCTAGTTACGCGTTAAACCAACTAGAA
PE-e5	GGATGGCAATGTCCATGGGGGTTTTAGAGCTAGAAATAGCAAGTTAAAATAAGGCTAGTCCGTTATCAACTTGAAAAAGTGGCACCGAGTCGGTGCATGTGATCCACCtCATGGACATTGCCAT TATAGACACGCGGTTCTATCTAGTTACGCGTTAAACCAACTAGAA
PE-n1	CAGTAGACATAGATAACCATGG
PE-n2	CACAACCCAACACCAACTTATGG
PE-n3	CTATCAGAACCTGAACCGGCGG
PE-n4	TGAGGGGATTAGACAGAGTAGG
PE-n5	TCAAGTAAGAATGCATCAGAGG
CE-g1	GGCAATGATGGCAATGTCCATGG
clkDNA1	CTGTAAGTATTACCAGCATGTGATCCACCtCATGGACATTGCCATCAT*T*G
clkDNA2	CTGTAAGTATTACCAGCTCCACCtCATGGACATTGCCAT*C*A
clkDNA3	CTGTAAGTATTACCAGCTGATCCACCtCATGGACATTGCCATCAT*T*G
clkDNA4	CTGTAAGTATTACCAGCACATGTGATCCACCtCATGGACATTGCCATCATTGCCA*C*C

## Sheet: Table S2
Supplementary Table 2. Primers used for detecting target editing in this study.
Primers	Sequence (5’-3’)
Pde6b-sanger-F	TGACAGAGGGTAGACACCAA
Pde6b-sanger-R	GTGGACCTGCTACTTACATGAC
Pde6b-deepseq-F	acactctttccctacacgacgctcttccgatctCACAACCCAACACCAACTTATG
Pde6b-deepseq-R	gactggagttcagacgtgtgctcttccgatctGGACCTGCTACTTACATGACTATC

## Sheet: Table S3
Supplementary Table 3. The predicted off-target sites and primers used for detecting off-target editing in this study. The mismatched bases are shown in lowercases.
Predicted off-target site	Sequence (5’-3’)	Number of mismatches	Deep sequencing primers
CBE-OT1	CACaCCAaGGACATTGCCATCAT	2	F: acactctttccctacacgacgctcttccgatctGAACCATCCTCTATCAGCCTTC
			R: gactggagttcagacgtgtgctcttccgatctGAGACCAGAGAAAGGACCTACTA
CBE-OT2	CAgaCCATGGACATTGCCATGGC	2	F: acactctttccctacacgacgctcttccgatctCATAGCCCTTGATGGCAGTA
			R: gactggagttcagacgtgtgctcttccgatctAGGAGCCGTGTTGATGTAAG
CBE-OT3	CACCCCATGGcCATgGCCATGGG	2	F: acactctttccctacacgacgctcttccgatctGTTTCCAGCCTCATCCTCTATC
			R: gactggagttcagacgtgtgctcttccgatctCATCTCTCAGGGTAGCAGTAAAG
CBE-OT4	CACCCCATcGACtTTGCCATGTC	2	F: acactctttccctacacgacgctcttccgatctCTGTTTCTTCTGGCCTCAGTAT
			R: gactggagttcagacgtgtgctcttccgatctATTGTGAGACCTTCCTTCCTTC
CBE-OT5	CAtCCCATGGACATTcCCATTTT	2	F: acactctttccctacacgacgctcttccgatctCTCTCTGCTTGCCTCTCATTT
			R: gactggagttcagacgtgtgctcttccgatctATCAGTACTGCCTCCCTTCT
PE/CE-OT1	GGCAATGATGGCAtcGTCCAAGG	2	F: acactctttccctacacgacgctcttccgatctCAGTACCCACCTACTGCTTTG
			R: gactggagttcagacgtgtgctcttccgatctCCTCCTTTGAATCCACACATACT
PE/CE-OT2	GGCAATGATGGCAATGaCagTGG	3	F: acactctttccctacacgacgctcttccgatctCTCCCAAGTGCTGGGATTAAA
			R: gactggagttcagacgtgtgctcttccgatctACCACCGGTACACCATACTA
PE/CE-OT3	GGCAgTGATGGCAtTGaCCATGG	3	F: acactctttccctacacgacgctcttccgatctTCCTGTTCAGCTCTGGAATG
			R: gactggagttcagacgtgtgctcttccgatctCCTAAGTTTGGGCACAGTTATTT
PE/CE-OT4	GGaAATGATGtCAATtTCCATGG	3	F: acactctttccctacacgacgctcttccgatctGATTCAGCCCAGCAGTAGAA
			R: gactggagttcagacgtgtgctcttccgatctTCCCTAGCATTCACAACCATAA
PE/CE-OT5	GGaAATGAgGGCAATGgCCAGGG	3	F: acactctttccctacacgacgctcttccgatctGTGTAGGAGAAGTTGGCTTGA
			R: gactggagttcagacgtgtgctcttccgatctCTTGGGATGCTTGGGTAGATAG
